# Supplementary material for: Attenuation of a Pathogenic Mycoplasma Strain by Modification of the obg Gene by Using Synthetic Biology Approaches
Source: mSphere. 2019 May 22;4(3):e00030-19. doi: 10.1128/mSphere.00030-19 (PMC6531878; doi:10.1128/mSphere.00030-19)
Supplement: TABLE S1 [file mSphere.00030-19-st001.xlsx]

## Sheet: Feuil1
PCR primer pairs used to construct the CORE6 cassette
Primers	Tm (°C)	Size of the amplicon	Sequence (5´→ 3´)
Core6-obg-F1	64	3,358bp	TTAAAAATGAATTTTATAATATTAAAATATTATAAACAATAAATATAAAGTAGGTGCTATTAGGGATAACAGGGTAATACGGATTAG
Core6-obg-R1	68		ACAGTTTGTTGAATAAATTCAACCAAATAATCTAAATATTGTTTTAAATTAGTTTGCATAGGCCAGCCATTACGCTCGTCA
PCR primer pairs used to build the “obgmod cassettes”
Mutation Mycoplasma synoviae Gly 123 > Arg 123 (AGA) (position 369/371 of the obg gene)
Primers	Tm (°C)	Size of the mini-cassette	Sequence (5´→ 3´)
Cassette A -F1	68	Mini-cassette A, 570 bp	CTGATGATGCATGGTTACTCACC
Cassette A -R1	60		gtatttcaacactcatcacatCTGATTAGAAAAACTCATCGAGC
Cassette B- F1	56	Mini-cassette B123a, 538bp	GCTCGATGAGTTTTTCTAATCAGatgtgatgagtgttgaaatac
Cassette B123a - R1*	56		GTTTCTTGAATTTGCAAATCTTGCATTTCCTTTTCTACCCTTACCACC
Cassette C123a- F1*	64	Mini-cassette C123a, 1,007bp	GGTGGTAAGGGTAGAAAAGGAAATGCAAGATTTGCAAATTCAAGAAAC
Cassette C- R1	64		ttacagtttgttgaataaattcaaccA
Mutation Mycoplasma synoviae Gly 123 > Arg 123 (CGT) (position 369/371 of the obg gene)
Primers	Tm (°C)	Size of the mini-cassette	Sequence (5´→ 3´)
Cassette A -F1	68	Mini-cassette A, 570 bp	CTGATGATGCATGGTTACTCACC
Cassette A -R1	60		gtatttcaacactcatcacatCTGATTAGAAAAACTCATCGAGC
Cassette B- F1	56	Mini-cassette B123b, 538bp	GCTCGATGAGTTTTTCTAATCAGatgtgatgagtgttgaaatac
Cassette B123b- R1*	56		GTTTCTTGAATTTGCAAATCTTGCATTTCCTTTACGACCCTTACCACC
Cassette C123b - F1*	56	Mini-cassette C123b, 1,007bp	GGTGGTAAGGGTCGTAAAGGAAATGCAAGATTTGCAAATTCAAGAAAC
Cassette C - R1	64		ttacagtttgttgaataaattcaaccA
Mutation B. subtitlis/ E. coli Gly 80 > Glu 80 (position 239/240 of the obg gene)
Primers	Tm (°C)	Size of the mini-cassette	Sequence (5´→ 3´)
Cassette A -F1	68	Mini-cassette A, 570 bp	CTGATGATGCATGGTTACTCACC
Cassette A -R1	60		gtatttcaacactcatcacatCTGATTAGAAAAACTCATCGAGC
Cassette B - F1	56	Mini-cassette B80, 414bp	GCTCGATGAGTTTTTCTAATCAGatgtgatgagtgttgaaatac
Cassette B80 -R1*	64		CCTACAGGCACTTTAATGATTTTATCTTCACCTTTAGCCTCGTGCATAT
Cassette C80 - F1*	64	Mini-cassette C80, 1,135bp	ATATGCACGAGGCTAAAGGTGAAGATAAAATCATTAAAGTGCCTGTAGG
Cassette C- R1	64		ttacagtttgttgaataaattcaaccA
Mutation B. subtitlis/ E. coli Asp 85 > Asn 85 (position 253/255 of the obg gene)
Primers	Tm (°C)	Size of the mini-cassette	Sequence (5´→ 3´)
Cassette A -F1	68	Mini-cassette A, 570 bp	CTGATGATGCATGGTTACTCACC
Cassette A -R1	60		gtatttcaacactcatcacatCTGATTAGAAAAACTCATCGAGC
Cassette B - F1	56	Mini-cassette B85, 414bp	GCTCGATGAGTTTTTCTAATCAGatgtgatgagtgttgaaatac
Cassette B85 - R1*	62		CCTACAGGCACTTTAATGATTTTGTTTTCACCTTTAGCACCGTGCA
Cassette C85- F1*	62	Mini-cassette C85, 1,135bp	TGCACGGTGCTAAAGGTGAAAACAAAATCATTAAAGTGCCTGTAGG
Cassette C- R1	64		ttacagtttgttgaataaattcaaccA
Mmc specific PCR primer pairs used for simplex PCR
Primers	Tm (°C)	Size of the amplicon	Sequence (5´→ 3´)
MmcGM12F1	55	311bp	CTACTATTGAAATTGTAACTGG
MmcGM12R1	55		GATCTGTTGATCAAAATACTCA
PCR primer pairs used for multiplex PCR on Mmc genome
Primers	Tm (°C)	Size of the amplicon	Sequence (5´→ 3´)
811aR1	50	685bp	TTGTTCATTACTTGCACCGATTAC
799aF2	50		GTCAAGTTCTTTTCATACCACTAC
900F-2	50	784bp	GAAGTATGATTTCCAGAACAAAAC
901R2	50		AACTAGCTCCGTGTTGCTTTG
600F	50	846bp	TAGCTGTTTGCTTGCTAAGGTC
601R	50		TGGGTTTGTATTTAGTAGTAGTGC
1000F2	50	1,010bp	TGTAGATCTGCCAAGTAAGTCTC
1001R2	50		CCTGTAATTTGTTTGATTGCTTG
2aR2	50	1,149bp	ATGGTCAAGTTCCTGTAGCTAC
1104F2	50		AGGTGTGTTATCTTTGTGATTAGC
100F	50	377bp	GTAATTGAACCTAATTCTTTTTCTAATC
101R	50		GGACTTGGTGGAATTAGACATC
500F	50	726bp	AACCATCTGCACCAGATAGTTC
501R	50		AGTGGTATATTTAGTTTAGCAAAACC
200F	50	429bp	TCAGCTTATTTAGCTACAAATTCTG
201R	50		GAAGAAGATACTTCATGAACAAATG
300F	50	514bp	AGAAGATATTGCAGATGCAGAAG
301R	50		AGTTGCATTGCTTGAACTAGTTG
400F	50	589bp	AAACTAGACAAAATGAAGATGGAAG
401R1	50		CTTCATCATCTTCATATCAAGGAC
700F	50	952bp	GAAGTTAGTGACGGATATGCAAG
701R	50		ATTATATCCAGTTGGAACTCCTG
PCR primer pairs used to build the obgmod Mmc mutant expressing Obg proteins with mutations at positions 85, 124 and 244 and Nad proteins without mutations
Primers	Tm (°C)	Size of the mini-cassette	Sequence (5´→ 3´)
Cassette A -F1	68	Mini-cassette A, 570 bp	CTGATGATGCATGGTTACTCACC
Cassette A -R1	60		GTATTTCAACACTCATCACATCTGATTAGAAAAACTCATCGAGC
Cassette B-forward-F1	56	Mini-cassette D, 1,498bp	GCTCGATGAGTTTTTCTAATCAGATGTGATGAGTGTTGAAATAC
Cassette D-Reverse-R1	66		ACAGTTTGTTGAATAAATTCAACCAAATAATCTAAATATTGTTTTAAATTAGTTTGCATATTAATCTGTTCACTCCAATTCATAATC
obgF1	56	1,415bp	ATGTGATGAGTGTTGAAATAC
obg R3	64		TTAATCTGTTCACTCCAATTCATAATC
