# Supplementary material for: Attenuation of a Pathogenic Mycoplasma Strain by Modification of the obg Gene by Using Synthetic Biology Approaches
Source: mSphere. 2019 May 22;4(3):e00030-19. doi: 10.1128/mSphere.00030-19 (PMC6531878; doi:10.1128/mSphere.00030-19)
Supplement: TABLE S2 [file mSphere.00030-19-st002.xlsx]

## Sheet: Feuil2
															Parental obg mutants (or WT):	30.1		7.1			9.2								43.7
#CHROM															Subclones:	30.1.1A	30.1.1B	7.1.2A	7.1.2B	7.1.3A	9.2.1A	9.2.1B	9.2.1C	9.2.3A	9.2.3B	9.2.3C	9.2.2	9.2.6	43.7.3A	43.7.3C	43.7.3E	43.7.4A	43.7.4B	43.7.4C	iCM135
	Genome position*	ID	REF	ALT	QUAL	FILTER	INFO	FORMAT	Sample1	CLONE	Original order	Locus	Annotation	codon change	AA change
NZ_CP001668.1	36671	.	CT	C	.	PASS	ADP=395;WT=0;HET=0;HOM=1;NC=0	GT:GQ:SDP:DP:RD:AD:FREQ:PVAL:RBQ:ABQ:RDF:RDR:ADF:ADR	1/1:0:398:395:15:382:96.22%:9.8E-1:40:40:13:2:215:167	9.2.1B.S16	38	intergenic				CT	CT	CT	CT	CT	CT	C	CT	CT	CT	CT	CT	CT	CT	CT	CT	CT	CT	CT	CT
NZ_CP001668.1	80578	.	T	C	.	PASS	ADP=84;WT=0;HET=0;HOM=1;NC=0	GT:GQ:SDP:DP:RD:AD:FREQ:PVAL:RBQ:ABQ:RDF:RDR:ADF:ADR	1/1:0:87:84:0:83:98.81%:9.8E-1:0:38:0:0:53:30	43.7.3C.S7	117	intergenic				T	T	T	T	T	T	T	T	T	T	T	T	T	T	C	T	T	T	T	T
NZ_CP001668.1	94256	.	C	T	.	PASS	ADP=210;WT=0;HET=1;HOM=0;NC=0	GT:GQ:SDP:DP:RD:AD:FREQ:PVAL:RBQ:ABQ:RDF:RDR:ADF:ADR	0/1:0:214:210:94:116:55.24%:9.8E-1:45:46:51:43:69:47	9.2.3C.S17	75	MMCAP_0068	23S ribosomal RNA			C	C	C	C	C	C	C	C	C	C	T	C	C	C	C	C	C	C	C	C
NZ_CP001668.1	163641	.	T	TTA	.	PASS	ADP=22;WT=0;HET=1;HOM=0;NC=0	GT:GQ:SDP:DP:RD:AD:FREQ:PVAL:RBQ:ABQ:RDF:RDR:ADF:ADR	0/1:0:22:22:6:12:54.55%:9.8E-1:42:31:5:1:9:3	43.7.4A.S9	148	intergenic				T	T	T	T	T	T	T	T	T	T	T	T	T	T	T	T	TTA	T	T	T
NZ_CP001668.1	178838	.	AT	A	.	PASS	ADP=53;WT=0;HET=1;HOM=0;NC=0	GT:GQ:SDP:DP:RD:AD:FREQ:PVAL:RBQ:ABQ:RDF:RDR:ADF:ADR	0/1:0:56:53:10:38:67.86%:9.8E-1:43:39:6:4:28:10	43.7.4C.S14	165	intergenic				AT	AT	AT	AT	AT	AT	AT	AT	AT	AT	AT	AT	AT	AT	AT	AT	AT	AT	A	AT
NZ_CP001668.1	193797	.	C	T	.	PASS	ADP=107;WT=0;HET=0;HOM=1;NC=0	GT:GQ:SDP:DP:RD:AD:FREQ:PVAL:RBQ:ABQ:RDF:RDR:ADF:ADR	1/1:0:107:107:0:107:100%:9.8E-1:0:42:0:0:61:46	43.7.3A.S6	108	MMCAP_0149	ribosomal protein S7	CCA->CTA	Pro->Leu	C	C	C	C	C	C	C	C	C	C	C	C	C	T	T	T	C	C	C	C
NZ_CP001668.1	193797	.	C	T	.	PASS	ADP=73;WT=0;HET=0;HOM=1;NC=0	GT:GQ:SDP:DP:RD:AD:FREQ:PVAL:RBQ:ABQ:RDF:RDR:ADF:ADR	1/1:0:76:73:1:72:98.63%:9.8E-1:20:38:0:1:38:34	43.7.3C.S7	118	MMCAP_0149	ribosomal protein S7	CCA->CTA	Pro->Leu
NZ_CP001668.1	193797	.	C	T	.	PASS	ADP=26;WT=0;HET=0;HOM=1;NC=0	GT:GQ:SDP:DP:RD:AD:FREQ:PVAL:RBQ:ABQ:RDF:RDR:ADF:ADR	1/1:0:27:26:0:26:100%:9.8E-1:0:40:0:0:14:12	43.7.3E.S8	128	MMCAP_0149	ribosomal protein S7	CCA->CTA	Pro->Leu
NZ_CP001668.1	417002	.	T	C	.	PASS	ADP=66;WT=0;HET=0;HOM=1;NC=0	GT:GQ:SDP:DP:RD:AD:FREQ:PVAL:RBQ:ABQ:RDF:RDR:ADF:ADR	1/1:0:66:66:0:66:100%:9.8E-1:0:41:0:0:29:37	43.7.3A.S6	109	intergenic				T	T	T	T	T	T	T	T	T	T	T	T	T	C	C	C	C	C	C	T
NZ_CP001668.1	417002	.	T	C	.	PASS	ADP=59;WT=0;HET=0;HOM=1;NC=0	GT:GQ:SDP:DP:RD:AD:FREQ:PVAL:RBQ:ABQ:RDF:RDR:ADF:ADR	1/1:0:60:59:1:58:98.31%:9.8E-1:39:39:1:0:25:33	43.7.3C.S7	119	intergenic
NZ_CP001668.1	417002	.	T	C	.	PASS	ADP=19;WT=0;HET=0;HOM=1;NC=0	GT:GQ:SDP:DP:RD:AD:FREQ:PVAL:RBQ:ABQ:RDF:RDR:ADF:ADR	1/1:0:19:19:0:19:100%:9.8E-1:0:38:0:0:9:10	43.7.3E.S8	129	intergenic
NZ_CP001668.1	417002	.	T	C	.	PASS	ADP=17;WT=0;HET=0;HOM=1;NC=0	GT:GQ:SDP:DP:RD:AD:FREQ:PVAL:RBQ:ABQ:RDF:RDR:ADF:ADR	1/1:0:17:17:0:17:100%:9.8E-1:0:37:0:0:11:6	43.7.4A.S9	139	intergenic
NZ_CP001668.1	417002	.	T	C	.	PASS	ADP=12;WT=0;HET=0;HOM=1;NC=0	GT:GQ:SDP:DP:RD:AD:FREQ:PVAL:RBQ:ABQ:RDF:RDR:ADF:ADR	1/1:0:12:12:1:11:91.67%:9.8E-1:32:41:1:0:5:6	43.7.4B.S10	149	intergenic
NZ_CP001668.1	417002	.	T	C	.	PASS	ADP=32;WT=0;HET=0;HOM=1;NC=0	GT:GQ:SDP:DP:RD:AD:FREQ:PVAL:RBQ:ABQ:RDF:RDR:ADF:ADR	1/1:0:33:32:4:28:87.5%:9.8E-1:39:38:2:2:11:17	43.7.4C.S14	157	intergenic
	430795	.	G	GT								intergenic				G	G	G	G	G	G	G	G	G	G	G	G	G	G	G	G	G	G	G	GT
NZ_CP001668.1	432036	.	AAAT	A	.	PASS	ADP=112;WT=0;HET=0;HOM=1;NC=0	GT:GQ:SDP:DP:RD:AD:FREQ:PVAL:RBQ:ABQ:RDF:RDR:ADF:ADR	1/1:0:112:112:22:89:79.46%:9.8E-1:37:29:12:10:43:46	9.2.1A.S15	28	MMCAP2_0339	Na+ ABC transporter, ATP-binding component	del AAT	del Asn	A	A	A	A	A	A	A	A	A	A	A	A	A	AAAT	AAAT	AAAT	AAAT	AAAT	AAAT	A
NZ_CP001668.1	432036	.	AAAT	A	.	PASS	ADP=95;WT=0;HET=0;HOM=1;NC=0	GT:GQ:SDP:DP:RD:AD:FREQ:PVAL:RBQ:ABQ:RDF:RDR:ADF:ADR	1/1:0:95:95:16:79:83.16%:9.8E-1:36:29:10:6:45:34	9.2.1B.S16	39	MMCAP2_0339	Na+ ABC transporter, ATP-binding component	del AAT	del Asn
NZ_CP001668.1	432036	.	AAAT	A	.	PASS	ADP=34;WT=0;HET=0;HOM=1;NC=0	GT:GQ:SDP:DP:RD:AD:FREQ:PVAL:RBQ:ABQ:RDF:RDR:ADF:ADR	1/1:0:35:34:5:28:82.35%:9.8E-1:43:30:2:3:13:15	9.2.2.S3	59	MMCAP2_0339	Na+ ABC transporter, ATP-binding component	del AAT	del Asn
NZ_CP001668.1	432036	.	AAAT	A	.	PASS	ADP=29;WT=0;HET=1;HOM=0;NC=0	GT:GQ:SDP:DP:RD:AD:FREQ:PVAL:RBQ:ABQ:RDF:RDR:ADF:ADR	0/1:0:29:29:7:21:72.41%:9.8E-1:36:30:5:2:14:7	9.2.3A.S2	67	MMCAP2_0339	Na+ ABC transporter, ATP-binding component	del AAT	del Asn
NZ_CP001668.1	432036	.	AAAT	A	.	PASS	ADP=61;WT=0;HET=0;HOM=1;NC=0	GT:GQ:SDP:DP:RD:AD:FREQ:PVAL:RBQ:ABQ:RDF:RDR:ADF:ADR	1/1:0:61:61:11:50:81.97%:9.8E-1:41:29:9:2:34:16	9.2.6.S18	98	MMCAP2_0339	Na+ ABC transporter, ATP-binding component	del AAT	del Asn
NZ_CP001668.1	432036	.	AAAT	A	.	PASS	ADP=49;WT=0;HET=1;HOM=0;NC=0	GT:GQ:SDP:DP:RD:AD:FREQ:PVAL:RBQ:ABQ:RDF:RDR:ADF:ADR	0/1:0:49:49:17:32:65.31%:9.8E-1:36:28:9:8:15:17	30.1.1A.S	101	MMCAP2_0339	Na+ ABC transporter, ATP-binding component	del AAT	del Asn
NZ_CP001668.1	432036	.	AAAT	A	.	PASS	ADP=51;WT=0;HET=1;HOM=0;NC=0	GT:GQ:SDP:DP:RD:AD:FREQ:PVAL:RBQ:ABQ:RDF:RDR:ADF:ADR	0/1:0:51:51:14:37:72.55%:9.8E-1:37:35:7:7:20:17	30.1.1B.S19	106	MMCAP2_0339	Na+ ABC transporter, ATP-binding component	del AAT	del Asn
NZ_CP001668.1	432036	.	AAAT	A	.	PASS	ADP=17;WT=0;HET=0;HOM=1;NC=0	GT:GQ:SDP:DP:RD:AD:FREQ:PVAL:RBQ:ABQ:RDF:RDR:ADF:ADR	1/1:0:17:17:1:16:94.12%:9.8E-1:34:32:0:1:8:8	7_1_2A_S13	6	MMCAP2_0339	Na+ ABC transporter, ATP-binding component	del AAT	del Asn
NZ_CP001668.1	432036	.	AAAT	A	.	PASS	ADP=66;WT=0;HET=1;HOM=0;NC=0	GT:GQ:SDP:DP:RD:AD:FREQ:PVAL:RBQ:ABQ:RDF:RDR:ADF:ADR	0/1:0:66:66:18:48:72.73%:9.8E-1:36:29:12:6:24:24	7_1_2B_S13	13	MMCAP2_0339	Na+ ABC transporter, ATP-binding component	del AAT	del Asn
NZ_CP001668.1	432036	.	AAAT	A	.	PASS	ADP=113;WT=0;HET=1;HOM=0;NC=0	GT:GQ:SDP:DP:RD:AD:FREQ:PVAL:RBQ:ABQ:RDF:RDR:ADF:ADR	0/1:0:113:113:36:77:68.14%:9.8E-1:37:29:21:15:40:37	7_1_3A_S5	19	MMCAP2_0339	Na+ ABC transporter, ATP-binding component	del AAT	del Asn
NZ_CP001668.1	432036	.	AAAT	A	.	PASS	ADP=24;WT=0;HET=0;HOM=1;NC=0	GT:GQ:SDP:DP:RD:AD:FREQ:PVAL:RBQ:ABQ:RDF:RDR:ADF:ADR	1/1:0:24:24:4:19:79.17%:9.8E-1:34:29:1:3:8:11	9.2.1C.S1	50	MMCAP2_0339	Na+ ABC transporter, ATP-binding component	del AAT	del Asn
NZ_CP001668.1	432036	.	AAAT	A	.	PASS	ADP=41;WT=0;HET=0;HOM=1;NC=0	GT:GQ:SDP:DP:RD:AD:FREQ:PVAL:RBQ:ABQ:RDF:RDR:ADF:ADR	1/1:0:42:41:3:38:92.68%:9.8E-1:38:29:1:2:23:15	9.2.3B.S4	74	MMCAP2_0339	Na+ ABC transporter, ATP-binding component	del AAT	del Asn
NZ_CP001668.1	432036	.	AAAT	A	.	PASS	ADP=20;WT=0;HET=0;HOM=1;NC=0	GT:GQ:SDP:DP:RD:AD:FREQ:PVAL:RBQ:ABQ:RDF:RDR:ADF:ADR	1/1:0:20:20:4:16:80%:9.8E-1:33:29:1:3:13:3	9.2.3C.S17	86	MMCAP2_0339	Na+ ABC transporter, ATP-binding component	del AAT	del Asn
NZ_CP001668.1	450487	.	A	G	.	PASS	ADP=54;WT=0;HET=0;HOM=1;NC=0	GT:GQ:SDP:DP:RD:AD:FREQ:PVAL:RBQ:ABQ:RDF:RDR:ADF:ADR	1/1:0:58:54:0:54:100%:9.8E-1:0:40:0:0:32:22	43.7.3A.S6	110	MMCAP2_0358	RecA	AAA->AAG	no (Lys)	A	A	A	A	A	A	A	A	A	A	A	A	A	G	G	G	G	G	G	A
NZ_CP001668.1	450487	.	A	G	.	PASS	ADP=84;WT=0;HET=0;HOM=1;NC=0	GT:GQ:SDP:DP:RD:AD:FREQ:PVAL:RBQ:ABQ:RDF:RDR:ADF:ADR	1/1:0:84:84:0:84:100%:9.8E-1:0:39:0:0:41:43	43.7.3C.S7	120	MMCAP2_0358	RecA	AAA->AAG	no (Lys)
NZ_CP001668.1	450487	.	A	G	.	PASS	ADP=30;WT=0;HET=0;HOM=1;NC=0	GT:GQ:SDP:DP:RD:AD:FREQ:PVAL:RBQ:ABQ:RDF:RDR:ADF:ADR	1/1:0:30:30:0:30:100%:9.8E-1:0:39:0:0:15:15	43.7.3E.S8	130	MMCAP2_0358	RecA	AAA->AAG	no (Lys)
NZ_CP001668.1	450487	.	A	G	.	PASS	ADP=26;WT=0;HET=0;HOM=1;NC=0	GT:GQ:SDP:DP:RD:AD:FREQ:PVAL:RBQ:ABQ:RDF:RDR:ADF:ADR	1/1:0:26:26:0:26:100%:9.8E-1:0:39:0:0:7:19	43.7.4A.S9	140	MMCAP2_0358	RecA	AAA->AAG	no (Lys)
NZ_CP001668.1	450487	.	A	G	.	PASS	ADP=24;WT=0;HET=0;HOM=1;NC=0	GT:GQ:SDP:DP:RD:AD:FREQ:PVAL:RBQ:ABQ:RDF:RDR:ADF:ADR	1/1:0:24:24:0:24:100%:9.8E-1:0:37:0:0:11:13	43.7.4B.S10	150	MMCAP2_0358	RecA	AAA->AAG	no (Lys)
NZ_CP001668.1	450487	.	A	G	.	PASS	ADP=61;WT=0;HET=0;HOM=1;NC=0	GT:GQ:SDP:DP:RD:AD:FREQ:PVAL:RBQ:ABQ:RDF:RDR:ADF:ADR	1/1:0:62:61:4:57:93.44%:9.8E-1:38:44:2:2:31:26	43.7.4C.S14	158	MMCAP2_0358	RecA	AAA->AAG	no (Lys)
NZ_CP001668.1	469165	.	G	A	.	PASS	ADP=64;WT=0;HET=0;HOM=1;NC=0	GT:GQ:SDP:DP:RD:AD:FREQ:PVAL:RBQ:ABQ:RDF:RDR:ADF:ADR	1/1:0:66:64:3:61:95.31%:9.8E-1:63:39:2:1:29:32	7_1_2A_S13	1	MMCAP2_0377	ObgE 80	GGT->GAG	Gly->Glu	G	G	A	A	A	G	G	G	G	G	G	G	G	G	G	G	G	G	G	G
NZ_CP001668.1	469165	.	G	A	.	PASS	ADP=82;WT=0;HET=0;HOM=1;NC=0	GT:GQ:SDP:DP:RD:AD:FREQ:PVAL:RBQ:ABQ:RDF:RDR:ADF:ADR	1/1:0:82:82:1:81:98.78%:9.8E-1:36:38:1:0:43:38	7_1_2B_S13	7		ObgE
NZ_CP001668.1	469165	.	G	A	.	PASS	ADP=149;WT=0;HET=0;HOM=1;NC=0	GT:GQ:SDP:DP:RD:AD:FREQ:PVAL:RBQ:ABQ:RDF:RDR:ADF:ADR	1/1:0:152:149:0:149:100%:9.8E-1:0:41:0:0:72:77	7_1_3A_S5	14		ObgE
NZ_CP001668.1	469166	.	T	G	.	PASS	ADP=64;WT=0;HET=0;HOM=1;NC=0	GT:GQ:SDP:DP:RD:AD:FREQ:PVAL:RBQ:ABQ:RDF:RDR:ADF:ADR	1/1:0:66:64:3:61:95.31%:9.8E-1:64:39:2:1:29:32	7_1_2A_S13	2	MMCAP2_0377	ObgE 80	GGT->GAG	Gly->Glu	T	T	G	G	G	T	T	T	T	T	T	T	T	T	T	T	T	T	T	T
NZ_CP001668.1	469166	.	T	G	.	PASS	ADP=81;WT=0;HET=0;HOM=1;NC=0	GT:GQ:SDP:DP:RD:AD:FREQ:PVAL:RBQ:ABQ:RDF:RDR:ADF:ADR	1/1:0:82:81:1:80:98.77%:9.8E-1:37:38:1:0:43:37	7_1_2B_S13	8	MMCAP2_0377	ObgE
NZ_CP001668.1	469166	.	T	G	.	PASS	ADP=148;WT=0;HET=0;HOM=1;NC=0	GT:GQ:SDP:DP:RD:AD:FREQ:PVAL:RBQ:ABQ:RDF:RDR:ADF:ADR	1/1:0:152:148:1:147:99.32%:9.8E-1:34:41:1:0:71:76	7_1_3A_S5	15	MMCAP2_0377	ObgE
NZ_CP001668.1	469179	.	G	A	.	PASS	ADP=71;WT=0;HET=0;HOM=1;NC=0	GT:GQ:SDP:DP:RD:AD:FREQ:PVAL:RBQ:ABQ:RDF:RDR:ADF:ADR	1/1:0:72:71:0:71:100%:9.8E-1:0:40:0:0:41:30	9.2.2.S3	53	MMCAP2_0377	ObgE 85	GAT->AGT	Asp->Ser	G	G	G	G	G	G	G	G	G	G	G	A	A	G	G	G	G	G	G	G
NZ_CP001668.1	469179	.	G	A	.	PASS	ADP=117;WT=0;HET=0;HOM=1;NC=0	GT:GQ:SDP:DP:RD:AD:FREQ:PVAL:RBQ:ABQ:RDF:RDR:ADF:ADR	1/1:0:117:117:0:117:100%:9.8E-1:0:43:0:0:63:54	9.2.6.S18	90	MMCAP2_0377	ObgE
NZ_CP001668.1	469180	.	A	G	.	PASS	ADP=81;WT=0;HET=0;HOM=1;NC=0	GT:GQ:SDP:DP:RD:AD:FREQ:PVAL:RBQ:ABQ:RDF:RDR:ADF:ADR	1/1:0:84:81:0:81:100%:9.8E-1:0:42:0:0:31:50	43.7.3A.S6	111	MMCAP2_0377	ObgE 85	GAT->GGT	Asp->Gly	A	A	A	A	A	G	G	G	G	G	G	G	G	G	G	G	G	G	G	A
NZ_CP001668.1	469180	.	A	G	.	PASS	ADP=99;WT=0;HET=0;HOM=1;NC=0	GT:GQ:SDP:DP:RD:AD:FREQ:PVAL:RBQ:ABQ:RDF:RDR:ADF:ADR	1/1:0:100:99:0:98:98.99%:9.8E-1:0:42:0:0:62:36	9.2.1A.S15	21	MMCAP2_0377	ObgE
NZ_CP001668.1	469180	.	A	G	.	PASS	ADP=109;WT=0;HET=0;HOM=1;NC=0	GT:GQ:SDP:DP:RD:AD:FREQ:PVAL:RBQ:ABQ:RDF:RDR:ADF:ADR	1/1:0:111:109:0:109:100%:9.8E-1:0:42:0:0:58:51	9.2.1B.S16	30	MMCAP2_0377	ObgE
NZ_CP001668.1	469180	.	A	G	.	PASS	ADP=69;WT=0;HET=0;HOM=1;NC=0	GT:GQ:SDP:DP:RD:AD:FREQ:PVAL:RBQ:ABQ:RDF:RDR:ADF:ADR	1/1:0:72:69:0:69:100%:9.8E-1:0:40:0:0:41:28	9.2.2.S3	54	MMCAP2_0377	ObgE
NZ_CP001668.1	469180	.	A	G	.	PASS	ADP=54;WT=0;HET=0;HOM=1;NC=0	GT:GQ:SDP:DP:RD:AD:FREQ:PVAL:RBQ:ABQ:RDF:RDR:ADF:ADR	1/1:0:55:54:0:53:98.15%:9.8E-1:0:37:0:0:33:20	9.2.3A.S2	62	MMCAP2_0377	ObgE
NZ_CP001668.1	469180	.	A	G	.	PASS	ADP=116;WT=0;HET=0;HOM=1;NC=0	GT:GQ:SDP:DP:RD:AD:FREQ:PVAL:RBQ:ABQ:RDF:RDR:ADF:ADR	1/1:0:117:116:0:116:100%:9.8E-1:0:44:0:0:63:53	9.2.6.S18	91	MMCAP2_0377	ObgE
NZ_CP001668.1	469180	.	A	G	.	PASS	ADP=78;WT=0;HET=0;HOM=1;NC=0	GT:GQ:SDP:DP:RD:AD:FREQ:PVAL:RBQ:ABQ:RDF:RDR:ADF:ADR	1/1:0:82:78:0:78:100%:9.8E-1:0:38:0:0:38:40	43.7.3C.S7	121	MMCAP2_0377	ObgE
NZ_CP001668.1	469180	.	A	G	.	PASS	ADP=41;WT=0;HET=0;HOM=1;NC=0	GT:GQ:SDP:DP:RD:AD:FREQ:PVAL:RBQ:ABQ:RDF:RDR:ADF:ADR	1/1:0:42:41:0:41:100%:9.8E-1:0:37:0:0:15:26	43.7.3E.S8	131	MMCAP2_0377	ObgE
NZ_CP001668.1	469180	.	A	G	.	PASS	ADP=32;WT=0;HET=0;HOM=1;NC=0	GT:GQ:SDP:DP:RD:AD:FREQ:PVAL:RBQ:ABQ:RDF:RDR:ADF:ADR	1/1:0:32:32:1:31:96.88%:9.8E-1:37:39:0:1:13:18	43.7.4A.S9	141	MMCAP2_0377	ObgE
NZ_CP001668.1	469180	.	A	G	.	PASS	ADP=16;WT=0;HET=0;HOM=1;NC=0	GT:GQ:SDP:DP:RD:AD:FREQ:PVAL:RBQ:ABQ:RDF:RDR:ADF:ADR	1/1:0:17:16:1:15:93.75%:9.8E-1:23:38:1:0:10:5	43.7.4B.S10	151	MMCAP2_0377	ObgE
NZ_CP001668.1	469180	.	A	G	.	PASS	ADP=47;WT=0;HET=0;HOM=1;NC=0	GT:GQ:SDP:DP:RD:AD:FREQ:PVAL:RBQ:ABQ:RDF:RDR:ADF:ADR	1/1:0:48:47:0:47:100%:9.8E-1:0:40:0:0:20:27	43.7.4C.S14	159	MMCAP2_0377	ObgE
NZ_CP001668.1	469180	.	A	G	.	PASS	ADP=60;WT=0;HET=0;HOM=1;NC=0	GT:GQ:SDP:DP:RD:AD:FREQ:PVAL:RBQ:ABQ:RDF:RDR:ADF:ADR	1/1:0:61:60:0:60:100%:9.8E-1:0:38:0:0:34:26	9.2.1C.S1	42	MMCAP2_0377	ObgE
NZ_CP001668.1	469180	.	A	G	.	PASS	ADP=104;WT=0;HET=0;HOM=1;NC=0	GT:GQ:SDP:DP:RD:AD:FREQ:PVAL:RBQ:ABQ:RDF:RDR:ADF:ADR	1/1:0:107:104:0:103:99.04%:9.8E-1:0:39:0:0:56:47	9.2.3B.S4	69	MMCAP2_0377	ObgE
NZ_CP001668.1	469180	.	A	G	.	PASS	ADP=81;WT=0;HET=0;HOM=1;NC=0	GT:GQ:SDP:DP:RD:AD:FREQ:PVAL:RBQ:ABQ:RDF:RDR:ADF:ADR	1/1:0:84:81:0:81:100%:9.8E-1:0:39:0:0:46:35	9.2.3C.S17	76	MMCAP2_0377	ObgE
NZ_CP001668.1	469296	.	G	A	.	PASS	ADP=68;WT=0;HET=0;HOM=1;NC=0	GT:GQ:SDP:DP:RD:AD:FREQ:PVAL:RBQ:ABQ:RDF:RDR:ADF:ADR	1/1:0:68:68:0:68:100%:9.8E-1:0:41:0:0:43:25	43.7.3A.S6	112	MMCAP2_0377	ObgE 124	GGG->AGA	Gly->Arg	G	G	G	G	G	A	A	A	A	A	A	A	A	A	A	A	A	A	A	A
NZ_CP001668.1	469296	.	G	A	.	PASS	ADP=92;WT=0;HET=0;HOM=1;NC=0	GT:GQ:SDP:DP:RD:AD:FREQ:PVAL:RBQ:ABQ:RDF:RDR:ADF:ADR	1/1:0:93:92:0:92:100%:9.8E-1:0:43:0:0:48:44	9.2.1A.S15	22	MMCAP2_0377	ObgE																						A
NZ_CP001668.1	469296	.	G	A	.	PASS	ADP=92;WT=0;HET=0;HOM=1;NC=0	GT:GQ:SDP:DP:RD:AD:FREQ:PVAL:RBQ:ABQ:RDF:RDR:ADF:ADR	1/1:0:94:92:0:92:100%:9.8E-1:0:38:0:0:48:44	9.2.1B.S16	31	MMCAP2_0377	ObgE																						A
NZ_CP001668.1	469296	.	G	A	.	PASS	ADP=60;WT=0;HET=0;HOM=1;NC=0	GT:GQ:SDP:DP:RD:AD:FREQ:PVAL:RBQ:ABQ:RDF:RDR:ADF:ADR	1/1:0:60:60:0:60:100%:9.8E-1:0:39:0:0:32:28	9.2.2.S3	55	MMCAP2_0377	ObgE																						A
NZ_CP001668.1	469296	.	G	A	.	PASS	ADP=53;WT=0;HET=0;HOM=1;NC=0	GT:GQ:SDP:DP:RD:AD:FREQ:PVAL:RBQ:ABQ:RDF:RDR:ADF:ADR	1/1:0:53:53:0:53:100%:9.8E-1:0:38:0:0:27:26	9.2.3A.S2	63	MMCAP2_0377	ObgE																						A
NZ_CP001668.1	469296	.	G	A	.	PASS	ADP=127;WT=0;HET=0;HOM=1;NC=0	GT:GQ:SDP:DP:RD:AD:FREQ:PVAL:RBQ:ABQ:RDF:RDR:ADF:ADR	1/1:0:127:127:0:127:100%:9.8E-1:0:43:0:0:77:50	9.2.6.S18	92	MMCAP2_0377	ObgE																						A
NZ_CP001668.1	469296	.	G	A	.	PASS	ADP=75;WT=0;HET=0;HOM=1;NC=0	GT:GQ:SDP:DP:RD:AD:FREQ:PVAL:RBQ:ABQ:RDF:RDR:ADF:ADR	1/1:0:78:75:0:75:100%:9.8E-1:0:38:0:0:38:37	43.7.3C.S7	122	MMCAP2_0377	ObgE																						A
NZ_CP001668.1	469296	.	G	A	.	PASS	ADP=28;WT=0;HET=0;HOM=1;NC=0	GT:GQ:SDP:DP:RD:AD:FREQ:PVAL:RBQ:ABQ:RDF:RDR:ADF:ADR	1/1:0:30:28:0:28:100%:9.8E-1:0:38:0:0:10:18	43.7.3E.S8	132	MMCAP2_0377	ObgE																						A
NZ_CP001668.1	469296	.	G	A	.	PASS	ADP=39;WT=0;HET=0;HOM=1;NC=0	GT:GQ:SDP:DP:RD:AD:FREQ:PVAL:RBQ:ABQ:RDF:RDR:ADF:ADR	1/1:0:39:39:0:39:100%:9.8E-1:0:38:0:0:21:18	43.7.4A.S9	142	MMCAP2_0377	ObgE																						A
NZ_CP001668.1	469296	.	G	A	.	PASS	ADP=19;WT=0;HET=0;HOM=1;NC=0	GT:GQ:SDP:DP:RD:AD:FREQ:PVAL:RBQ:ABQ:RDF:RDR:ADF:ADR	1/1:0:19:19:0:19:100%:9.8E-1:0:37:0:0:7:12	43.7.4B.S10	152	MMCAP2_0377	ObgE																						A
NZ_CP001668.1	469296	.	G	A	.	PASS	ADP=64;WT=0;HET=0;HOM=1;NC=0	GT:GQ:SDP:DP:RD:AD:FREQ:PVAL:RBQ:ABQ:RDF:RDR:ADF:ADR	1/1:0:64:64:0:64:100%:9.8E-1:0:39:0:0:44:20	43.7.4C.S14	160	MMCAP2_0377	ObgE																						A
NZ_CP001668.1	469296	.	G	A	.	PASS	ADP=67;WT=0;HET=0;HOM=1;NC=0	GT:GQ:SDP:DP:RD:AD:FREQ:PVAL:RBQ:ABQ:RDF:RDR:ADF:ADR	1/1:0:68:67:0:67:100%:9.8E-1:0:38:0:0:34:33	9.2.1C.S1	43	MMCAP2_0377	ObgE																						A
NZ_CP001668.1	469296	.	G	A	.	PASS	ADP=98;WT=0;HET=0;HOM=1;NC=0	GT:GQ:SDP:DP:RD:AD:FREQ:PVAL:RBQ:ABQ:RDF:RDR:ADF:ADR	1/1:0:99:98:0:98:100%:9.8E-1:0:39:0:0:59:39	9.2.3B.S4	70	MMCAP2_0377	ObgE																						A
NZ_CP001668.1	469296	.	G	A	.	PASS	ADP=97;WT=0;HET=0;HOM=1;NC=0	GT:GQ:SDP:DP:RD:AD:FREQ:PVAL:RBQ:ABQ:RDF:RDR:ADF:ADR	1/1:0:98:97:0:97:100%:9.8E-1:0:42:0:0:57:40	9.2.3C.S17	77	MMCAP2_0377	ObgE																						A
NZ_CP001668.1	469298	.	G	A	.	PASS	ADP=68;WT=0;HET=0;HOM=1;NC=0	GT:GQ:SDP:DP:RD:AD:FREQ:PVAL:RBQ:ABQ:RDF:RDR:ADF:ADR	1/1:0:68:68:0:68:100%:9.8E-1:0:41:0:0:43:25	43.7.3A.S6	113	MMCAP2_0377	ObgE 124	GGG->AGA	Gly->Arg	G	G	G	G	G	A	A	A	A	A	A	A	A	A	A	A	A	A	A	A
NZ_CP001668.1	469298	.	G	A	.	PASS	ADP=91;WT=0;HET=0;HOM=1;NC=0	GT:GQ:SDP:DP:RD:AD:FREQ:PVAL:RBQ:ABQ:RDF:RDR:ADF:ADR	1/1:0:93:91:0:91:100%:9.8E-1:0:43:0:0:47:44	9.2.1A.S15	23	MMCAP2_0377	ObgE
NZ_CP001668.1	469298	.	G	A	.	PASS	ADP=92;WT=0;HET=0;HOM=1;NC=0	GT:GQ:SDP:DP:RD:AD:FREQ:PVAL:RBQ:ABQ:RDF:RDR:ADF:ADR	1/1:0:94:92:0:92:100%:9.8E-1:0:39:0:0:48:44	9.2.1B.S16	32	MMCAP2_0377	ObgE
NZ_CP001668.1	469298	.	G	A	.	PASS	ADP=59;WT=0;HET=0;HOM=1;NC=0	GT:GQ:SDP:DP:RD:AD:FREQ:PVAL:RBQ:ABQ:RDF:RDR:ADF:ADR	1/1:0:60:59:0:59:100%:9.8E-1:0:39:0:0:32:27	9.2.2.S3	56	MMCAP2_0377	ObgE
NZ_CP001668.1	469298	.	G	A	.	PASS	ADP=53;WT=0;HET=0;HOM=1;NC=0	GT:GQ:SDP:DP:RD:AD:FREQ:PVAL:RBQ:ABQ:RDF:RDR:ADF:ADR	1/1:0:53:53:0:53:100%:9.8E-1:0:39:0:0:27:26	9.2.3A.S2	64	MMCAP2_0377	ObgE
NZ_CP001668.1	469298	.	G	A	.	PASS	ADP=127;WT=0;HET=0;HOM=1;NC=0	GT:GQ:SDP:DP:RD:AD:FREQ:PVAL:RBQ:ABQ:RDF:RDR:ADF:ADR	1/1:0:127:127:0:127:100%:9.8E-1:0:43:0:0:77:50	9.2.6.S18	93	MMCAP2_0377	ObgE
NZ_CP001668.1	469298	.	G	A	.	PASS	ADP=76;WT=0;HET=0;HOM=1;NC=0	GT:GQ:SDP:DP:RD:AD:FREQ:PVAL:RBQ:ABQ:RDF:RDR:ADF:ADR	1/1:0:78:76:0:76:100%:9.8E-1:0:38:0:0:38:38	43.7.3C.S7	123	MMCAP2_0377	ObgE
NZ_CP001668.1	469298	.	G	A	.	PASS	ADP=30;WT=0;HET=0;HOM=1;NC=0	GT:GQ:SDP:DP:RD:AD:FREQ:PVAL:RBQ:ABQ:RDF:RDR:ADF:ADR	1/1:0:30:30:0:30:100%:9.8E-1:0:38:0:0:12:18	43.7.3E.S8	133	MMCAP2_0377	ObgE
NZ_CP001668.1	469298	.	G	A	.	PASS	ADP=39;WT=0;HET=0;HOM=1;NC=0	GT:GQ:SDP:DP:RD:AD:FREQ:PVAL:RBQ:ABQ:RDF:RDR:ADF:ADR	1/1:0:39:39:0:39:100%:9.8E-1:0:38:0:0:21:18	43.7.4A.S9	143	MMCAP2_0377	ObgE
NZ_CP001668.1	469298	.	G	A	.	PASS	ADP=19;WT=0;HET=0;HOM=1;NC=0	GT:GQ:SDP:DP:RD:AD:FREQ:PVAL:RBQ:ABQ:RDF:RDR:ADF:ADR	1/1:0:19:19:0:19:100%:9.8E-1:0:37:0:0:7:12	43.7.4B.S10	153	MMCAP2_0377	ObgE
NZ_CP001668.1	469298	.	G	A	.	PASS	ADP=64;WT=0;HET=0;HOM=1;NC=0	GT:GQ:SDP:DP:RD:AD:FREQ:PVAL:RBQ:ABQ:RDF:RDR:ADF:ADR	1/1:0:64:64:0:64:100%:9.8E-1:0:40:0:0:44:20	43.7.4C.S14	161	MMCAP2_0377	ObgE
NZ_CP001668.1	469298	.	G	A	.	PASS	ADP=66;WT=0;HET=0;HOM=1;NC=0	GT:GQ:SDP:DP:RD:AD:FREQ:PVAL:RBQ:ABQ:RDF:RDR:ADF:ADR	1/1:0:68:66:0:65:98.48%:9.8E-1:0:39:0:0:34:31	9.2.1C.S1	44	MMCAP2_0377	ObgE
NZ_CP001668.1	469298	.	G	A	.	PASS	ADP=98;WT=0;HET=0;HOM=1;NC=0	GT:GQ:SDP:DP:RD:AD:FREQ:PVAL:RBQ:ABQ:RDF:RDR:ADF:ADR	1/1:0:99:98:0:98:100%:9.8E-1:0:40:0:0:59:39	9.2.3B.S4	71	MMCAP2_0377	ObgE
NZ_CP001668.1	469298	.	G	A	.	PASS	ADP=96;WT=0;HET=0;HOM=1;NC=0	GT:GQ:SDP:DP:RD:AD:FREQ:PVAL:RBQ:ABQ:RDF:RDR:ADF:ADR	1/1:0:98:96:0:96:100%:9.8E-1:0:43:0:0:56:40	9.2.3C.S17	78	MMCAP2_0377	ObgE
NZ_CP001668.1	469656	.	A	G	.	PASS	ADP=65;WT=0;HET=0;HOM=1;NC=0	GT:GQ:SDP:DP:RD:AD:FREQ:PVAL:RBQ:ABQ:RDF:RDR:ADF:ADR	1/1:0:65:65:0:65:100%:9.8E-1:0:40:0:0:33:32	43.7.3A.S6	114	MMCAP2_0377	ObgE 244	ATA->GTA	Ile->Val	A	A	A	A	A	G	G	G	G	G	G	G	G	G	G	G	G	G	G	G
NZ_CP001668.1	469656	.	A	G	.	PASS	ADP=123;WT=0;HET=0;HOM=1;NC=0	GT:GQ:SDP:DP:RD:AD:FREQ:PVAL:RBQ:ABQ:RDF:RDR:ADF:ADR	1/1:0:124:123:0:123:100%:9.8E-1:0:41:0:0:77:46	9.2.1A.S15	24	MMCAP2_0377	ObgE
NZ_CP001668.1	469656	.	A	G	.	PASS	ADP=111;WT=0;HET=0;HOM=1;NC=0	GT:GQ:SDP:DP:RD:AD:FREQ:PVAL:RBQ:ABQ:RDF:RDR:ADF:ADR	1/1:0:111:111:0:111:100%:9.8E-1:0:40:0:0:74:37	9.2.1B.S16	33	MMCAP2_0377	ObgE
NZ_CP001668.1	469656	.	A	G	.	PASS	ADP=75;WT=0;HET=0;HOM=1;NC=0	GT:GQ:SDP:DP:RD:AD:FREQ:PVAL:RBQ:ABQ:RDF:RDR:ADF:ADR	1/1:0:78:75:0:74:98.67%:9.8E-1:0:41:0:0:41:33	9.2.2.S3	57	MMCAP2_0377	ObgE
NZ_CP001668.1	469656	.	A	G	.	PASS	ADP=29;WT=0;HET=0;HOM=1;NC=0	GT:GQ:SDP:DP:RD:AD:FREQ:PVAL:RBQ:ABQ:RDF:RDR:ADF:ADR	1/1:0:29:29:0:29:100%:9.8E-1:0:39:0:0:15:14	9.2.3A.S2	65	MMCAP2_0377	ObgE
NZ_CP001668.1	469656	.	A	G	.	PASS	ADP=162;WT=0;HET=0;HOM=1;NC=0	GT:GQ:SDP:DP:RD:AD:FREQ:PVAL:RBQ:ABQ:RDF:RDR:ADF:ADR	1/1:0:162:162:0:162:100%:9.8E-1:0:44:0:0:112:50	9.2.6.S18	94	MMCAP2_0377	ObgE
NZ_CP001668.1	469656	.	A	G	.	PASS	ADP=50;WT=0;HET=0;HOM=1;NC=0	GT:GQ:SDP:DP:RD:AD:FREQ:PVAL:RBQ:ABQ:RDF:RDR:ADF:ADR	1/1:0:50:50:0:50:100%:9.8E-1:0:40:0:0:27:23	43.7.3C.S7	124	MMCAP2_0377	ObgE
NZ_CP001668.1	469656	.	A	G	.	PASS	ADP=16;WT=0;HET=0;HOM=1;NC=0	GT:GQ:SDP:DP:RD:AD:FREQ:PVAL:RBQ:ABQ:RDF:RDR:ADF:ADR	1/1:0:16:16:0:16:100%:9.8E-1:0:38:0:0:7:9	43.7.3E.S8	134	MMCAP2_0377	ObgE
NZ_CP001668.1	469656	.	A	G	.	PASS	ADP=18;WT=0;HET=0;HOM=1;NC=0	GT:GQ:SDP:DP:RD:AD:FREQ:PVAL:RBQ:ABQ:RDF:RDR:ADF:ADR	1/1:0:19:18:0:18:100%:9.8E-1:0:38:0:0:9:9	43.7.4A.S9	144	MMCAP2_0377	ObgE
NZ_CP001668.1	469656	.	A	G	.	PASS	ADP=11;WT=0;HET=0;HOM=1;NC=0	GT:GQ:SDP:DP:RD:AD:FREQ:PVAL:RBQ:ABQ:RDF:RDR:ADF:ADR	1/1:0:11:11:0:11:100%:9.8E-1:0:38:0:0:8:3	43.7.4B.S10	154	MMCAP2_0377	ObgE
NZ_CP001668.1	469656	.	A	G	.	PASS	ADP=45;WT=0;HET=0;HOM=1;NC=0	GT:GQ:SDP:DP:RD:AD:FREQ:PVAL:RBQ:ABQ:RDF:RDR:ADF:ADR	1/1:0:45:45:0:45:100%:9.8E-1:0:41:0:0:18:27	43.7.4C.S14	162	MMCAP2_0377	ObgE
NZ_CP001668.1	469656	.	A	G	.	PASS	ADP=51;WT=0;HET=0;HOM=1;NC=0	GT:GQ:SDP:DP:RD:AD:FREQ:PVAL:RBQ:ABQ:RDF:RDR:ADF:ADR	1/1:0:51:51:0:51:100%:9.8E-1:0:38:0:0:25:26	9.2.1C.S1	45	MMCAP2_0377	ObgE
NZ_CP001668.1	469656	.	A	G	.	PASS	ADP=76;WT=0;HET=0;HOM=1;NC=0	GT:GQ:SDP:DP:RD:AD:FREQ:PVAL:RBQ:ABQ:RDF:RDR:ADF:ADR	1/1:0:76:76:0:76:100%:9.8E-1:0:37:0:0:33:43	9.2.3B.S4	72	MMCAP2_0377	ObgE
NZ_CP001668.1	469656	.	A	G	.	PASS	ADP=78;WT=0;HET=0;HOM=1;NC=0	GT:GQ:SDP:DP:RD:AD:FREQ:PVAL:RBQ:ABQ:RDF:RDR:ADF:ADR	1/1:0:79:78:0:78:100%:9.8E-1:0:40:0:0:46:32	9.2.3C.S17	79	MMCAP2_0377	ObgE
NZ_CP001668.1	470249	.	A	G	.	PASS	ADP=80;WT=0;HET=0;HOM=1;NC=0	GT:GQ:SDP:DP:RD:AD:FREQ:PVAL:RBQ:ABQ:RDF:RDR:ADF:ADR	1/1:0:82:80:0:80:100%:9.8E-1:0:41:0:0:44:36	43.7.3A.S6	115	MMCAP2_0377	NadE 7	CAA->CGA	Gln->Arg	A	A	A	A	A	A	A	A	A	A	A	A	A	G	G	G	G	G	G	A
NZ_CP001668.1	470249	.	A	G	.	PASS	ADP=81;WT=0;HET=0;HOM=1;NC=0	GT:GQ:SDP:DP:RD:AD:FREQ:PVAL:RBQ:ABQ:RDF:RDR:ADF:ADR	1/1:0:81:81:0:81:100%:9.8E-1:0:38:0:0:35:46	43.7.3C.S7	125
NZ_CP001668.1	470249	.	A	G	.	PASS	ADP=35;WT=0;HET=0;HOM=1;NC=0	GT:GQ:SDP:DP:RD:AD:FREQ:PVAL:RBQ:ABQ:RDF:RDR:ADF:ADR	1/1:0:37:35:0:35:100%:9.8E-1:0:38:0:0:18:17	43.7.3E.S8	135
NZ_CP001668.1	470249	.	A	G	.	PASS	ADP=25;WT=0;HET=0;HOM=1;NC=0	GT:GQ:SDP:DP:RD:AD:FREQ:PVAL:RBQ:ABQ:RDF:RDR:ADF:ADR	1/1:0:26:25:1:23:92%:9.8E-1:20:43:0:1:12:11	43.7.4A.S9	145
NZ_CP001668.1	470249	.	A	G	.	PASS	ADP=27;WT=0;HET=0;HOM=1;NC=0	GT:GQ:SDP:DP:RD:AD:FREQ:PVAL:RBQ:ABQ:RDF:RDR:ADF:ADR	1/1:0:27:27:0:27:100%:9.8E-1:0:37:0:0:12:15	43.7.4B.S10	155
NZ_CP001668.1	470249	.	A	G	.	PASS	ADP=63;WT=0;HET=0;HOM=1;NC=0	GT:GQ:SDP:DP:RD:AD:FREQ:PVAL:RBQ:ABQ:RDF:RDR:ADF:ADR	1/1:0:63:63:2:61:96.83%:9.8E-1:39:44:1:1:35:26	43.7.4C.S14	163
NZ_CP001668.1	488163	.	C	T	.	PASS	ADP=24;WT=0;HET=0;HOM=1;NC=0	GT:GQ:SDP:DP:RD:AD:FREQ:PVAL:RBQ:ABQ:RDF:RDR:ADF:ADR	1/1:0:24:24:1:23:95.83%:9.8E-1:38:38:1:0:11:12	7_1_2A_S13	3	MMCAP2_0396	putative lipoprotein	GGA->GAA	Gly->Glu	C	C	T	T	C	C	C	C	C	C	C	C	C	C	C	C	C	C	C	C
NZ_CP001668.1	488163	.	C	T	.	PASS	ADP=80;WT=0;HET=0;HOM=1;NC=0	GT:GQ:SDP:DP:RD:AD:FREQ:PVAL:RBQ:ABQ:RDF:RDR:ADF:ADR	1/1:0:80:80:0:80:100%:9.8E-1:0:39:0:0:46:34	7_1_2B_S13	9	MMCAP2_0396	putative lipoprotein	GGA->GAA	Gly->Glu
NZ_CP001668.1	572216	.	T	TA	.	PASS	ADP=31;WT=0;HET=1;HOM=0;NC=0	GT:GQ:SDP:DP:RD:AD:FREQ:PVAL:RBQ:ABQ:RDF:RDR:ADF:ADR	0/1:0:43:31:7:25:60.98%:9.8E-1:34:32:3:4:13:12	9.2.1C.S1	51	intergenic				T	T	T	T	T	T	T	TA	T	T	T	T	T	T	T	T	T	T	T	T
NZ_CP001668.1	598385	.	T	TTA	.	PASS	ADP=23;WT=0;HET=0;HOM=1;NC=0	GT:GQ:SDP:DP:RD:AD:FREQ:PVAL:RBQ:ABQ:RDF:RDR:ADF:ADR	1/1:0:24:23:5:18:75%:9.8E-1:46:35:3:2:7:11	9.2.3A.S2	68	intergenic				T	T	T	T	T	T	T	T	TTA	T	T	T	T	T	T	T	T	T	T	T
NZ_CP001668.1	598385	.	T	TTATA	.	PASS	ADP=16;WT=0;HET=1;HOM=0;NC=0	GT:GQ:SDP:DP:RD:AD:FREQ:PVAL:RBQ:ABQ:RDF:RDR:ADF:ADR	0/1:0:16:16:4:8:50%:9.8E-1:35:29:1:3:6:2	9.2.3C.S17	87	intergenic
NZ_CP001668.1	647669	.	C	T	.	PASS	ADP=228;WT=0;HET=1;HOM=0;NC=0	GT:GQ:SDP:DP:RD:AD:FREQ:PVAL:RBQ:ABQ:RDF:RDR:ADF:ADR	0/1:0:234:228:97:131:57.46%:9.8E-1:45:43:50:47:75:56	9.2.3C.S17	80	intergenic				C	C	C	C	C	C	C	C	C	C	T	C	C	C	C	C	C	C	C	C
NZ_CP001668.1	658779	.	G	T	.	PASS	ADP=116;WT=0;HET=0;HOM=1;NC=0	GT:GQ:SDP:DP:RD:AD:FREQ:PVAL:RBQ:ABQ:RDF:RDR:ADF:ADR	1/1:0:120:116:0:116:100%:9.8E-1:0:39:0:0:67:49	9.2.1A.S15	25	MMCAP2_0542	chaperone protein DnaK	ACT->AAT	Thr->Asn	T	T	T	T	T	T	T	T	T	T	T	T	T	G	G	G	G	G	G	T
NZ_CP001668.1	658779	.	G	T	.	PASS	ADP=124;WT=0;HET=0;HOM=1;NC=0	GT:GQ:SDP:DP:RD:AD:FREQ:PVAL:RBQ:ABQ:RDF:RDR:ADF:ADR	1/1:0:124:124:0:124:100%:9.8E-1:0:41:0:0:63:61	9.2.1B.S16	34	MMCAP2_0542	chaperone protein DnaK	ACT->AAT	Thr->Asn
NZ_CP001668.1	658779	.	G	T	.	PASS	ADP=63;WT=0;HET=0;HOM=1;NC=0	GT:GQ:SDP:DP:RD:AD:FREQ:PVAL:RBQ:ABQ:RDF:RDR:ADF:ADR	1/1:0:64:63:0:63:100%:9.8E-1:0:41:0:0:39:24	9.2.2.S3	58	MMCAP2_0542	chaperone protein DnaK	ACT->AAT	Thr->Asn
NZ_CP001668.1	658779	.	G	T	.	PASS	ADP=40;WT=0;HET=0;HOM=1;NC=0	GT:GQ:SDP:DP:RD:AD:FREQ:PVAL:RBQ:ABQ:RDF:RDR:ADF:ADR	1/1:0:41:40:0:40:100%:9.8E-1:0:37:0:0:20:20	9.2.3A.S2	66	MMCAP2_0542	chaperone protein DnaK	ACT->AAT	Thr->Asn
NZ_CP001668.1	658779	.	G	T	.	PASS	ADP=163;WT=0;HET=0;HOM=1;NC=0	GT:GQ:SDP:DP:RD:AD:FREQ:PVAL:RBQ:ABQ:RDF:RDR:ADF:ADR	1/1:0:165:163:0:162:99.39%:9.8E-1:0:45:0:0:88:74	9.2.6.S18	95	MMCAP2_0542	chaperone protein DnaK	ACT->AAT	Thr->Asn
NZ_CP001668.1	658779	.	G	T	.	PASS	ADP=60;WT=0;HET=0;HOM=1;NC=0	GT:GQ:SDP:DP:RD:AD:FREQ:PVAL:RBQ:ABQ:RDF:RDR:ADF:ADR	1/1:0:62:60:0:60:100%:9.8E-1:0:37:0:0:24:36	30.1.1A.S	99	MMCAP2_0542	chaperone protein DnaK	ACT->AAT	Thr->Asn
NZ_CP001668.1	658779	.	G	T	.	PASS	ADP=94;WT=0;HET=0;HOM=1;NC=0	GT:GQ:SDP:DP:RD:AD:FREQ:PVAL:RBQ:ABQ:RDF:RDR:ADF:ADR	1/1:0:95:94:0:94:100%:9.8E-1:0:52:0:0:63:31	30.1.1B.S19	103	MMCAP2_0542	chaperone protein DnaK	ACT->AAT	Thr->Asn
NZ_CP001668.1	658779	.	G	T	.	PASS	ADP=48;WT=0;HET=0;HOM=1;NC=0	GT:GQ:SDP:DP:RD:AD:FREQ:PVAL:RBQ:ABQ:RDF:RDR:ADF:ADR	1/1:0:48:48:0:48:100%:9.8E-1:0:39:0:0:27:21	7_1_2A_S13	4	MMCAP2_0542	chaperone protein DnaK	ACT->AAT	Thr->Asn
NZ_CP001668.1	658779	.	G	T	.	PASS	ADP=75;WT=0;HET=0;HOM=1;NC=0	GT:GQ:SDP:DP:RD:AD:FREQ:PVAL:RBQ:ABQ:RDF:RDR:ADF:ADR	1/1:0:76:75:0:75:100%:9.8E-1:0:37:0:0:43:32	7_1_2B_S13	10	MMCAP2_0542	chaperone protein DnaK	ACT->AAT	Thr->Asn
NZ_CP001668.1	658779	.	G	T	.	PASS	ADP=119;WT=0;HET=0;HOM=1;NC=0	GT:GQ:SDP:DP:RD:AD:FREQ:PVAL:RBQ:ABQ:RDF:RDR:ADF:ADR	1/1:0:121:119:2:117:98.32%:9.8E-1:30:41:2:0:59:58	7_1_3A_S5	16	MMCAP2_0542	chaperone protein DnaK	ACT->AAT	Thr->Asn
NZ_CP001668.1	658779	.	G	T	.	PASS	ADP=71;WT=0;HET=0;HOM=1;NC=0	GT:GQ:SDP:DP:RD:AD:FREQ:PVAL:RBQ:ABQ:RDF:RDR:ADF:ADR	1/1:0:71:71:0:71:100%:9.8E-1:0:39:0:0:43:28	9.2.1C.S1	46	MMCAP2_0542	chaperone protein DnaK	ACT->AAT	Thr->Asn
NZ_CP001668.1	658779	.	G	T	.	PASS	ADP=113;WT=0;HET=0;HOM=1;NC=0	GT:GQ:SDP:DP:RD:AD:FREQ:PVAL:RBQ:ABQ:RDF:RDR:ADF:ADR	1/1:0:114:113:0:113:100%:9.8E-1:0:37:0:0:64:49	9.2.3B.S4	73	MMCAP2_0542	chaperone protein DnaK	ACT->AAT	Thr->Asn
NZ_CP001668.1	658779	.	G	T	.	PASS	ADP=115;WT=0;HET=0;HOM=1;NC=0	GT:GQ:SDP:DP:RD:AD:FREQ:PVAL:RBQ:ABQ:RDF:RDR:ADF:ADR	1/1:0:120:115:0:115:100%:9.8E-1:0:41:0:0:62:53	9.2.3C.S17	81	MMCAP2_0542	chaperone protein DnaK	ACT->AAT	Thr->Asn
NZ_CP001668.1	694263	.	T	C	.	PASS	ADP=16;WT=0;HET=0;HOM=1;NC=0	GT:GQ:SDP:DP:RD:AD:FREQ:PVAL:RBQ:ABQ:RDF:RDR:ADF:ADR	1/1:0:16:16:1:15:93.75%:9.8E-1:20:38:0:1:6:9	43.7.3E.S8	136	MMCAP2_0569	Hypothetical protein (ICE)	TTT->TTC	no (Phe)	T	T	T	T	T	T	T	T	T	T	T	T	T	T	T	C	T	T	T	T
NZ_CP001668.1	713322	.	C	A	.	PASS	ADP=27;WT=0;HET=0;HOM=1;NC=0	GT:GQ:SDP:DP:RD:AD:FREQ:PVAL:RBQ:ABQ:RDF:RDR:ADF:ADR	1/1:0:27:27:3:24:88.89%:9.8E-1:51:38:3:0:13:11	7_1_2A_S13	5	MMCAP2_0582	MIP (Ig protease)	GAA->TAA	E->STOP	C	C	A	A	C	C	C	C	C	C	C	C	C	C	C	C	C	C	C	C
NZ_CP001668.1	713322	.	C	A	.	PASS	ADP=53;WT=0;HET=0;HOM=1;NC=0	GT:GQ:SDP:DP:RD:AD:FREQ:PVAL:RBQ:ABQ:RDF:RDR:ADF:ADR	1/1:0:55:53:1:52:98.11%:9.8E-1:39:39:1:0:35:17	7_1_2B_S13	11	MMCAP2_0582	MIP	GAA->TAA	E->STOP
NZ_CP001668.1	732900	.	A	C	.	PASS	ADP=51;WT=0;HET=1;HOM=0;NC=0	GT:GQ:SDP:DP:RD:AD:FREQ:PVAL:RBQ:ABQ:RDF:RDR:ADF:ADR	0/1:0:51:51:17:34:66.67%:9.8E-1:38:35:1:16:34:0	9.2.3C.S17	82	intergenic				A	A	A	A	A	A	A	A	A	A	C	A	A	A	A	A	A	A	A	A
NZ_CP001668.1	732902	.	G	A	.	PASS	ADP=52;WT=0;HET=1;HOM=0;NC=0	GT:GQ:SDP:DP:RD:AD:FREQ:PVAL:RBQ:ABQ:RDF:RDR:ADF:ADR	0/1:0:52:52:18:34:65.38%:9.8E-1:38:35:1:17:34:0	9.2.3C.S17	83	intergenic				G	G	G	G	G	G	G	G	G	G	A	G	G	G	G	G	G	G	G	G
NZ_CP001668.1	732906	.	T	TC	.	PASS	ADP=51;WT=0;HET=1;HOM=0;NC=0	GT:GQ:SDP:DP:RD:AD:FREQ:PVAL:RBQ:ABQ:RDF:RDR:ADF:ADR	0/1:0:51:51:17:34:66.67%:9.8E-1:37:36:1:16:34:0	9.2.3C.S17	88	intergenic				T	T	T	T	T	T	T	T	T	T	TC	T	T	T	T	T	T	T	T	T
NZ_CP001668.1	732944	.	A	T	.	PASS	ADP=104;WT=0;HET=1;HOM=0;NC=0	GT:GQ:SDP:DP:RD:AD:FREQ:PVAL:RBQ:ABQ:RDF:RDR:ADF:ADR	0/1:0:105:104:51:53:50.96%:9.8E-1:37:38:2:49:48:5	9.2.1B.S16	35	intergenic				A	T	A	A	T	A	T	T	A	A	T	A	T	A	A	A	T	T	A	T
NZ_CP001668.1	732944	.	A	T	.	PASS	ADP=55;WT=0;HET=1;HOM=0;NC=0	GT:GQ:SDP:DP:RD:AD:FREQ:PVAL:RBQ:ABQ:RDF:RDR:ADF:ADR	0/1:0:55:55:26:29:52.73%:9.8E-1:38:38:3:23:25:4	9.2.6.S18	96	intergenic
NZ_CP001668.1	732944	.	A	T	.	PASS	ADP=39;WT=0;HET=1;HOM=0;NC=0	GT:GQ:SDP:DP:RD:AD:FREQ:PVAL:RBQ:ABQ:RDF:RDR:ADF:ADR	0/1:0:40:39:17:22:56.41%:9.8E-1:37:37:2:15:18:4	30.1.1B.S19	104	intergenic
NZ_CP001668.1	732944	.	A	T	.	PASS	ADP=16;WT=0;HET=1;HOM=0;NC=0	GT:GQ:SDP:DP:RD:AD:FREQ:PVAL:RBQ:ABQ:RDF:RDR:ADF:ADR	0/1:0:17:16:5:11:68.75%:9.8E-1:36:37:0:5:8:3	43.7.4A.S9	146	intergenic
NZ_CP001668.1	732944	.	A	T	.	PASS	ADP=15;WT=0;HET=1;HOM=0;NC=0	GT:GQ:SDP:DP:RD:AD:FREQ:PVAL:RBQ:ABQ:RDF:RDR:ADF:ADR	0/1:0:15:15:7:8:53.33%:9.8E-1:37:36:0:7:6:2	43.7.4B.S10	156	intergenic
NZ_CP001668.1	732944	.	A	T	.	PASS	ADP=120;WT=0;HET=1;HOM=0;NC=0	GT:GQ:SDP:DP:RD:AD:FREQ:PVAL:RBQ:ABQ:RDF:RDR:ADF:ADR	0/1:0:120:120:58:62:51.67%:9.8E-1:38:38:2:56:58:4	7_1_3A_S5	17	intergenic
NZ_CP001668.1	732944	.	A	T	.	PASS	ADP=58;WT=0;HET=1;HOM=0;NC=0	GT:GQ:SDP:DP:RD:AD:FREQ:PVAL:RBQ:ABQ:RDF:RDR:ADF:ADR	0/1:0:58:58:24:34:58.62%:9.8E-1:37:38:1:23:34:0	9.2.1C.S1	47	intergenic
NZ_CP001668.1	732944	.	A	T	.	PASS	ADP=43;WT=0;HET=1;HOM=0;NC=0	GT:GQ:SDP:DP:RD:AD:FREQ:PVAL:RBQ:ABQ:RDF:RDR:ADF:ADR	0/1:0:43:43:11:32:74.42%:9.8E-1:38:38:1:10:27:5	9.2.3C.S17	84	intergenic
NZ_CP001668.1	732946	.	C	G	.	PASS	ADP=115;WT=0;HET=1;HOM=0;NC=0	GT:GQ:SDP:DP:RD:AD:FREQ:PVAL:RBQ:ABQ:RDF:RDR:ADF:ADR	0/1:0:118:115:47:67:58.26%:9.8E-1:38:38:3:44:61:6	9.2.1A.S15	26	intergenic				G	G	C	G	G	G	G	G	C	C	C	C	G	C	C	C	G	C	G	G
NZ_CP001668.1	732946	.	C	G	.	PASS	ADP=100;WT=0;HET=1;HOM=0;NC=0	GT:GQ:SDP:DP:RD:AD:FREQ:PVAL:RBQ:ABQ:RDF:RDR:ADF:ADR	0/1:0:100:100:46:54:54%:9.8E-1:38:38:2:44:48:6	9.2.1B.S16	36	intergenic
NZ_CP001668.1	732946	.	C	G	.	PASS	ADP=54;WT=0;HET=1;HOM=0;NC=0	GT:GQ:SDP:DP:RD:AD:FREQ:PVAL:RBQ:ABQ:RDF:RDR:ADF:ADR	0/1:0:55:54:26:28:51.85%:9.8E-1:38:38:3:23:25:3	9.2.6.S18	97	intergenic
NZ_CP001668.1	732946	.	C	G	.	PASS	ADP=54;WT=0;HET=1;HOM=0;NC=0	GT:GQ:SDP:DP:RD:AD:FREQ:PVAL:RBQ:ABQ:RDF:RDR:ADF:ADR	0/1:0:55:54:19:34:61.82%:9.8E-1:38:38:1:18:33:1	30.1.1A.S	100	intergenic
NZ_CP001668.1	732946	.	C	G	.	PASS	ADP=39;WT=0;HET=1;HOM=0;NC=0	GT:GQ:SDP:DP:RD:AD:FREQ:PVAL:RBQ:ABQ:RDF:RDR:ADF:ADR	0/1:0:40:39:16:22:56.41%:9.8E-1:37:37:2:14:17:5	30.1.1B.S19	105	intergenic
NZ_CP001668.1	732946	.	C	G	.	PASS	ADP=17;WT=0;HET=1;HOM=0;NC=0	GT:GQ:SDP:DP:RD:AD:FREQ:PVAL:RBQ:ABQ:RDF:RDR:ADF:ADR	0/1:0:17:17:6:11:64.71%:9.8E-1:37:37:0:6:8:3	43.7.4A.S9	147	intergenic
NZ_CP001668.1	732946	.	C	G	.	PASS	ADP=26;WT=0;HET=1;HOM=0;NC=0	GT:GQ:SDP:DP:RD:AD:FREQ:PVAL:RBQ:ABQ:RDF:RDR:ADF:ADR	0/1:0:27:26:9:16:61.54%:9.8E-1:38:38:0:9:15:1	43.7.4C.S14	164	intergenic
NZ_CP001668.1	732946	.	C	G	.	PASS	ADP=67;WT=0;HET=1;HOM=0;NC=0	GT:GQ:SDP:DP:RD:AD:FREQ:PVAL:RBQ:ABQ:RDF:RDR:ADF:ADR	0/1:0:68:67:31:34:50.75%:9.8E-1:38:38:2:29:33:1	7_1_2B_S13	12	intergenic
NZ_CP001668.1	732946	.	C	G	.	PASS	ADP=117;WT=0;HET=1;HOM=0;NC=0	GT:GQ:SDP:DP:RD:AD:FREQ:PVAL:RBQ:ABQ:RDF:RDR:ADF:ADR	0/1:0:117:117:55:62:52.99%:9.8E-1:37:38:2:53:58:4	7_1_3A_S5	18	intergenic
NZ_CP001668.1	732946	.	C	G	.	PASS	ADP=57;WT=0;HET=1;HOM=0;NC=0	GT:GQ:SDP:DP:RD:AD:FREQ:PVAL:RBQ:ABQ:RDF:RDR:ADF:ADR	0/1:0:58:57:23:34:59.65%:9.8E-1:37:38:1:22:34:0	9.2.1C.S1	48	intergenic
NZ_CP001668.1	732946	.	C	G	.	PASS	ADP=43;WT=0;HET=1;HOM=0;NC=0	GT:GQ:SDP:DP:RD:AD:FREQ:PVAL:RBQ:ABQ:RDF:RDR:ADF:ADR	0/1:0:43:43:11:32:74.42%:9.8E-1:37:38:1:10:27:5	9.2.3C.S17	85	intergenic
NZ_CP001668.1	734324	.	G	GCT	.	PASS	ADP=83;WT=0;HET=1;HOM=0;NC=0	GT:GQ:SDP:DP:RD:AD:FREQ:PVAL:RBQ:ABQ:RDF:RDR:ADF:ADR	0/1:0:87:83:29:55:63.95%:9.8E-1:42:39:17:12:26:29	9.2.1A.S15	29	MMCAP2_0590	Type III restriction-modification system (MmyCI)adenine DNA methyltransferase subunit	Frameshift		GCT	GCTCT	G	G	GCTCT	GCT	GCT	GCT	G	G	G	GCT	G	G	G	G	G	G	G	G
NZ_CP001668.1	734324	.	G	GCT	.	PASS	ADP=97;WT=0;HET=1;HOM=0;NC=0	GT:GQ:SDP:DP:RD:AD:FREQ:PVAL:RBQ:ABQ:RDF:RDR:ADF:ADR	0/1:0:99:97:34:60:61.86%:9.8E-1:42:41:18:16:29:31	9.2.1B.S16	40	MMCAP2_0590	Type III restriction-modification system (MmyCI)adenine DNA methyltransferase subunit	Frameshift
NZ_CP001668.1	734324	.	G	GCT	.	PASS	ADP=42;WT=0;HET=1;HOM=0;NC=0	GT:GQ:SDP:DP:RD:AD:FREQ:PVAL:RBQ:ABQ:RDF:RDR:ADF:ADR	0/1:0:43:42:10:31:73.81%:9.8E-1:40:42:4:6:14:17	9.2.2.S3	60	MMCAP2_0590	Type III restriction-modification system (MmyCI)adenine DNA methyltransferase subunit	Frameshift
NZ_CP001668.1	734324	.	G	GCT	.	PASS	ADP=87;WT=0;HET=1;HOM=0;NC=0	GT:GQ:SDP:DP:RD:AD:FREQ:PVAL:RBQ:ABQ:RDF:RDR:ADF:ADR	0/1:0:87:87:32:51:58.62%:9.8E-1:39:39:19:13:31:20	30.1.1A.S	102	MMCAP2_0590	Type III restriction-modification system (MmyCI)adenine DNA methyltransferase subunit	Frameshift
NZ_CP001668.1	734324	.	G	GCTCT	.	PASS	ADP=44;WT=0;HET=1;HOM=0;NC=0	GT:GQ:SDP:DP:RD:AD:FREQ:PVAL:RBQ:ABQ:RDF:RDR:ADF:ADR	0/1:0:46:44:17:23:50%:9.8E-1:52:49:7:10:17:6	30.1.1B.S19	107	MMCAP2_0590	Type III restriction-modification system (MmyCI)adenine DNA methyltransferase subunit	Frameshift
NZ_CP001668.1	734324	.	G	GCTCT	.	PASS	ADP=91;WT=0;HET=1;HOM=0;NC=0	GT:GQ:SDP:DP:RD:AD:FREQ:PVAL:RBQ:ABQ:RDF:RDR:ADF:ADR	0/1:0:95:91:29:50:53.19%:9.8E-1:46:40:19:10:30:20	7_1_3A_S5	20	MMCAP2_0590	Type III restriction-modification system (MmyCI)adenine DNA methyltransferase subunit	Frameshift
NZ_CP001668.1	734324	.	G	GCT	.	PASS	ADP=49;WT=0;HET=1;HOM=0;NC=0	GT:GQ:SDP:DP:RD:AD:FREQ:PVAL:RBQ:ABQ:RDF:RDR:ADF:ADR	0/1:0:54:49:15:32:60.38%:9.8E-1:36:37:5:10:18:14	9.2.1C.S1	52	MMCAP2_0590	Type III restriction-modification system (MmyCI)adenine DNA methyltransferase subunit	Frameshift
NZ_CP001668.1	797790	.	C	T	.	PASS	ADP=132;WT=0;HET=0;HOM=1;NC=0	GT:GQ:SDP:DP:RD:AD:FREQ:PVAL:RBQ:ABQ:RDF:RDR:ADF:ADR	1/1:0:133:132:1:131:99.24%:9.8E-1:37:43:0:1:72:59	9.2.1A.S15	27	MMCAP2_0645	rpoA, DNA-directed RNA polymerase, alpha subunit	TTC->TTT	no (Phe)	C	C	C	C	C	T	T	T	C	C	C	C	C	C	C	C	C	C	C	C
NZ_CP001668.1	797790	.	C	T	.	PASS	ADP=154;WT=0;HET=0;HOM=1;NC=0	GT:GQ:SDP:DP:RD:AD:FREQ:PVAL:RBQ:ABQ:RDF:RDR:ADF:ADR	1/1:0:155:154:0:154:100%:9.8E-1:0:40:0:0:77:77	9.2.1B.S16	37	MMCAP2_0645	rpoA, DNA-directed RNA polymerase, alpha subunit	TTC->TTT	no (Phe)
NZ_CP001668.1	797790	.	C	T	.	PASS	ADP=82;WT=0;HET=0;HOM=1;NC=0	GT:GQ:SDP:DP:RD:AD:FREQ:PVAL:RBQ:ABQ:RDF:RDR:ADF:ADR	1/1:0:84:82:0:82:100%:9.8E-1:0:38:0:0:49:33	9.2.1C.S1	49	MMCAP2_0645	rpoA, DNA-directed RNA polymerase, alpha subunit	TTC->TTT	no (Phe)
NZ_CP001668.1	926014	.	CT	C	.	PASS	ADP=127;WT=0;HET=0;HOM=1;NC=0	GT:GQ:SDP:DP:RD:AD:FREQ:PVAL:RBQ:ABQ:RDF:RDR:ADF:ADR	1/1:0:127:127:4:123:96.85%:9.8E-1:45:41:4:0:67:56	9.2.1B.S16	41	MMCAP2_0582	pseudogene? beta-lactamase; this gene contains a frame shiftwhich may be the result of a sequencing error; identifiedby match to protein family HMM PF00144	probable false frameshift in the reference genome		CT	CT	CT	CT	CT	CT	C	CT	CT	CT	CT	CT	CT	CT	CT	CT	CT	CT	CT	CT
NZ_CP001668.1	1051594	.	G	T	.	PASS	ADP=75;WT=0;HET=0;HOM=1;NC=0	GT:GQ:SDP:DP:RD:AD:FREQ:PVAL:RBQ:ABQ:RDF:RDR:ADF:ADR	1/1:0:75:75:0:75:100%:9.8E-1:0:39:0:0:34:41	43.7.3E.S8	137	MMCAP2_0886	proton/glutamate symporter	CTA->ATA	Leu->Ile	G	G	G	G	G	G	G	G	G	G	G	G	G	G	G	T	G	G	G	G
NZ_CP001668.1	1056704	.	A	T	.	PASS	ADP=143;WT=0;HET=0;HOM=1;NC=0	GT:GQ:SDP:DP:RD:AD:FREQ:PVAL:RBQ:ABQ:RDF:RDR:ADF:ADR	1/1:0:147:143:2:141:98.6%:9.8E-1:38:40:1:1:94:47	43.7.3C.S7	126	intergenic				A	A	A	A	A	A	A	A	A	A	A	A	A	A	T	A	A	A	A	A
NZ_CP001668.1	1066014	.	GT	G	.	PASS	ADP=131;WT=0;HET=1;HOM=0;NC=0	GT:GQ:SDP:DP:RD:AD:FREQ:PVAL:RBQ:ABQ:RDF:RDR:ADF:ADR	0/1:0:138:131:44:78:56.93%:9.8E-1:41:39:29:15:52:26	43.7.4C.S14	166	intergenic				GT	GT	GT	GT	GT	GT	GT	GT	GT	GT	GT	GT	GT	GT	GT	GT	GT	GT	G	GT
NZ_CP001668.1	1075768	.	TTA	T	.	PASS	ADP=60;WT=0;HET=0;HOM=1;NC=0	GT:GQ:SDP:DP:RD:AD:FREQ:PVAL:RBQ:ABQ:RDF:RDR:ADF:ADR	1/1:0:60:60:11:45:75%:9.8E-1:40:33:8:3:26:19	9.2.2.S3	61	intergenic				TTA	TTA	TTA	TTA	TTA	TTA	TTA	TTA	TTA	TTA	TTA	T	TTA	TTA	TTA	TTA	TTA	TTA	TTA	TTA
NZ_CP001668.1	1078495	.	T	TTA	.	PASS	ADP=60;WT=0;HET=1;HOM=0;NC=0	GT:GQ:SDP:DP:RD:AD:FREQ:PVAL:RBQ:ABQ:RDF:RDR:ADF:ADR	0/1:0:60:60:23:34:56.67%:9.8E-1:37:33:14:9:25:9	9.2.3C.S17	89	intergenic				T	T	T	T	T	T	T	T	T	T	TTA	T	T	T	T	T	T	T	T	T
NZ_CP001668.1	1079375	.	T	TTA	.	PASS	ADP=152;WT=0;HET=1;HOM=0;NC=0	GT:GQ:SDP:DP:RD:AD:FREQ:PVAL:RBQ:ABQ:RDF:RDR:ADF:ADR	0/1:0:155:152:47:84:54.9%:9.8E-1:37:33:20:27:50:34	43.7.3A.S6	116	intergenic				T	T	T	T	T	T	T	T	T	T	T	T	T	TTA	TTATA	TTA	T	T	T	T
NZ_CP001668.1	1079375	.	T	TTATA	.	PASS	ADP=103;WT=0;HET=1;HOM=0;NC=0	GT:GQ:SDP:DP:RD:AD:FREQ:PVAL:RBQ:ABQ:RDF:RDR:ADF:ADR	0/1:0:107:103:22:55:51.89%:9.8E-1:36:28:17:5:40:15	43.7.3C.S7	127	intergenic														T
NZ_CP001668.1	1079375	.	T	TTA	.	PASS	ADP=68;WT=0;HET=1;HOM=0;NC=0	GT:GQ:SDP:DP:RD:AD:FREQ:PVAL:RBQ:ABQ:RDF:RDR:ADF:ADR	0/1:0:68:68:18:41:60.29%:9.8E-1:36:32:16:2:33:8	43.7.3E.S8	138	intergenic
												Color code	*Genome position: position in the reference genome Mmc GM12
												expected mutation	REF: sequence in the reference genome Mmc GM12
												mutation present in control 30.1	ALT: variant sequence in the obg subclone
												mutation missing in control 30.1	Location: intergenic or CDS number
													Annotation: gene product when applicable
													Codon change: impact of mutation on codon
													AA change: impact of mutation on amino acid
